# Supplementary material for: New records of Harpiolaisodon (Chiroptera, Vespertilionidae) from the Chinese mainland
Source: Biodivers Data J. 2024 Mar 20;12:e120670. doi: 10.3897/BDJ.12.e120670 (PMC10973766; doi:10.3897/BDJ.12.e120670)
Supplement: XML Treatment for Harpiola isodon [file BDJ.12.e120670-treatment1.xml]

<!DOCTYPE tp:taxon-treatment
  PUBLIC "-//TaxonX//DTD Taxonomic Treatment Publishing DTD v0 20100105//EN" "tax-treatment-NSO.dtd">
<tp:taxon-treatment xmlns:tp="http://www.plazi.org/taxpub"><tp:treatment-meta><mixed-citation publication-type="journal"><person-group><name><surname>Li</surname><given-names>Song</given-names></name><name><surname>Mou</surname><given-names>Xin</given-names></name><name><surname>Li</surname><given-names>Mengcheng</given-names></name><name><surname>Li</surname><given-names>Fengyi</given-names></name><name><surname>Li</surname><given-names>Mei</given-names></name><name><surname>Li</surname><given-names>Biao</given-names></name><name><surname>Li</surname><given-names>Mengjia</given-names></name><name><surname>Luo</surname><given-names>Xiong</given-names></name><name><surname>Csorba</surname><given-names>Gábor</given-names></name><name><surname>Kuo</surname><given-names>Haochi</given-names></name></person-group><article-title>New records of <italic><tp:taxon-name><tp:taxon-name-part taxon-name-part-type="genus" reg="Harpiola">Harpiola</tp:taxon-name-part><tp:taxon-name-part taxon-name-part-type="species" reg="isodon">isodon</tp:taxon-name-part></tp:taxon-name></italic> (<tp:taxon-name><tp:taxon-name-part taxon-name-part-type="order">Chiroptera</tp:taxon-name-part></tp:taxon-name>, <tp:taxon-name><tp:taxon-name-part taxon-name-part-type="family">Vespertilionidae</tp:taxon-name-part></tp:taxon-name>) from the Chinese mainland</article-title><source>Biodivers Data J</source><day>20</day><month>03</month><year>2024</year><volume>12</volume><pub-id pub-id-type="doi">10.3897/BDJ.12.e120670</pub-id></mixed-citation></tp:treatment-meta><tp:nomenclature><tp:taxon-name>
            <object-id xmlns:xlink="http://www.w3.org/1999/xlink" content-type="arpha" xlink:type="simple">25A3C971-F1F4-5FD6-8762-52FB29CD42DB</object-id>
            <tp:taxon-name-part taxon-name-part-type="genus">Harpiola</tp:taxon-name-part>
            <tp:taxon-name-part taxon-name-part-type="species">isodon</tp:taxon-name-part>
          </tp:taxon-name><tp:taxon-authority>Kuo et al., 2006</tp:taxon-authority></tp:nomenclature><tp:treatment-sec sec-type="materials"><title>Materials</title><list list-type="alpha-lower" list-content="occurrences"><list-item><p><bold>Type status:</bold> <named-content xmlns:xlink="http://www.w3.org/1999/xlink" content-type="dwc:typeStatus" xlink:type="simple">Other material</named-content>. <bold>Occurrence:</bold> catalogNumber: <named-content xmlns:xlink="http://www.w3.org/1999/xlink" content-type="dwc:catalogNumber" xlink:type="simple">KIZ20220058</named-content>; recordedBy: <named-content xmlns:xlink="http://www.w3.org/1999/xlink" content-type="dwc:recordedBy" xlink:type="simple">Song Li et al.</named-content>; individualCount: <named-content xmlns:xlink="http://www.w3.org/1999/xlink" content-type="dwc:individualCount" xlink:type="simple">1</named-content>; sex: <named-content xmlns:xlink="http://www.w3.org/1999/xlink" content-type="dwc:sex" xlink:type="simple">male</named-content>; lifeStage: <named-content xmlns:xlink="http://www.w3.org/1999/xlink" content-type="dwc:lifeStage" xlink:type="simple">adult</named-content>; occurrenceID: <named-content xmlns:xlink="http://www.w3.org/1999/xlink" content-type="dwc:occurrenceID" xlink:type="simple">C699C5B3-9056-5C72-924C-58E795FC224D</named-content>; <bold>Taxon:</bold> taxonID: <named-content xmlns:xlink="http://www.w3.org/1999/xlink" content-type="dwc:taxonID" xlink:type="simple">https://www.ncbi.nlm.nih.gov/taxonomy/685777</named-content>; scientificName: <named-content xmlns:xlink="http://www.w3.org/1999/xlink" content-type="dwc:scientificName" xlink:type="simple"><italic><tp:taxon-name><tp:taxon-name-part taxon-name-part-type="genus" reg="Harpiola">Harpiola</tp:taxon-name-part><tp:taxon-name-part taxon-name-part-type="species" reg="isodon">isodon</tp:taxon-name-part></tp:taxon-name></italic> (Kuo et al. 2006)</named-content>; kingdom: <named-content xmlns:xlink="http://www.w3.org/1999/xlink" content-type="dwc:kingdom" xlink:type="simple"><tp:taxon-name><tp:taxon-name-part taxon-name-part-type="kingdom">Animalia</tp:taxon-name-part></tp:taxon-name></named-content>; phylum: <named-content xmlns:xlink="http://www.w3.org/1999/xlink" content-type="dwc:phylum" xlink:type="simple"><tp:taxon-name><tp:taxon-name-part taxon-name-part-type="phylum">Chordata</tp:taxon-name-part></tp:taxon-name></named-content>; class: <named-content xmlns:xlink="http://www.w3.org/1999/xlink" content-type="dwc:class" xlink:type="simple"><tp:taxon-name><tp:taxon-name-part taxon-name-part-type="class">Mammalia</tp:taxon-name-part></tp:taxon-name></named-content>; order: <named-content xmlns:xlink="http://www.w3.org/1999/xlink" content-type="dwc:order" xlink:type="simple"><tp:taxon-name><tp:taxon-name-part taxon-name-part-type="order">Chiroptera</tp:taxon-name-part></tp:taxon-name></named-content>; family: <named-content xmlns:xlink="http://www.w3.org/1999/xlink" content-type="dwc:family" xlink:type="simple"><tp:taxon-name><tp:taxon-name-part taxon-name-part-type="family">Vespertilionidae</tp:taxon-name-part></tp:taxon-name></named-content>; genus: <named-content xmlns:xlink="http://www.w3.org/1999/xlink" content-type="dwc:genus" xlink:type="simple"><tp:taxon-name><tp:taxon-name-part taxon-name-part-type="genus">Harpiola</tp:taxon-name-part></tp:taxon-name></named-content>; <bold>Location:</bold> country: <named-content xmlns:xlink="http://www.w3.org/1999/xlink" content-type="dwc:country" xlink:type="simple">China</named-content>; stateProvince: <named-content xmlns:xlink="http://www.w3.org/1999/xlink" content-type="dwc:stateProvince" xlink:type="simple">Yunnan</named-content>; locality: <named-content xmlns:xlink="http://www.w3.org/1999/xlink" content-type="dwc:locality" xlink:type="simple">Guanyinshan Nature Reserve, Mt. Guanyin</named-content>; verbatimElevation: <named-content xmlns:xlink="http://www.w3.org/1999/xlink" content-type="dwc:verbatimElevation" xlink:type="simple">2381 m</named-content>; verbatimCoordinates: <named-content xmlns:xlink="http://www.w3.org/1999/xlink" content-type="dwc:verbatimCoordinates" xlink:type="simple">23°1.8'N 102°57‘E</named-content>; decimalLatitude: <named-content xmlns:xlink="http://www.w3.org/1999/xlink" content-type="dwc:decimalLatitude" xlink:type="simple">23.03</named-content>; decimalLongitude: <named-content xmlns:xlink="http://www.w3.org/1999/xlink" content-type="dwc:decimalLongitude" xlink:type="simple">102.95</named-content>; georeferenceProtocol: <named-content xmlns:xlink="http://www.w3.org/1999/xlink" content-type="dwc:georeferenceProtocol" xlink:type="simple">lable</named-content>; <bold>Event:</bold> eventDate: <named-content xmlns:xlink="http://www.w3.org/1999/xlink" content-type="dwc:eventDate" xlink:type="simple">24-04-22</named-content></p></list-item><list-item><p><bold>Type status:</bold> <named-content xmlns:xlink="http://www.w3.org/1999/xlink" content-type="dwc:typeStatus" xlink:type="simple">Other material</named-content>. <bold>Occurrence:</bold> catalogNumber: <named-content xmlns:xlink="http://www.w3.org/1999/xlink" content-type="dwc:catalogNumber" xlink:type="simple">KIZ20220089</named-content>; recordedBy: <named-content xmlns:xlink="http://www.w3.org/1999/xlink" content-type="dwc:recordedBy" xlink:type="simple">Song Li et al.</named-content>; individualCount: <named-content xmlns:xlink="http://www.w3.org/1999/xlink" content-type="dwc:individualCount" xlink:type="simple">1</named-content>; sex: <named-content xmlns:xlink="http://www.w3.org/1999/xlink" content-type="dwc:sex" xlink:type="simple">male</named-content>; lifeStage: <named-content xmlns:xlink="http://www.w3.org/1999/xlink" content-type="dwc:lifeStage" xlink:type="simple">adult</named-content>; occurrenceID: <named-content xmlns:xlink="http://www.w3.org/1999/xlink" content-type="dwc:occurrenceID" xlink:type="simple">47008C54-877D-56A6-AF51-08E0D2BF6EC6</named-content>; <bold>Taxon:</bold> taxonID: <named-content xmlns:xlink="http://www.w3.org/1999/xlink" content-type="dwc:taxonID" xlink:type="simple">https://www.ncbi.nlm.nih.gov/taxonomy/685777</named-content>; scientificName: <named-content xmlns:xlink="http://www.w3.org/1999/xlink" content-type="dwc:scientificName" xlink:type="simple"><italic><tp:taxon-name><tp:taxon-name-part taxon-name-part-type="genus" reg="Harpiola">Harpiola</tp:taxon-name-part><tp:taxon-name-part taxon-name-part-type="species" reg="isodon">isodon</tp:taxon-name-part></tp:taxon-name></italic> (Kuo et al. 2006)</named-content>; kingdom: <named-content xmlns:xlink="http://www.w3.org/1999/xlink" content-type="dwc:kingdom" xlink:type="simple"><tp:taxon-name><tp:taxon-name-part taxon-name-part-type="kingdom">Animalia</tp:taxon-name-part></tp:taxon-name></named-content>; phylum: <named-content xmlns:xlink="http://www.w3.org/1999/xlink" content-type="dwc:phylum" xlink:type="simple"><tp:taxon-name><tp:taxon-name-part taxon-name-part-type="phylum">Chordata</tp:taxon-name-part></tp:taxon-name></named-content>; class: <named-content xmlns:xlink="http://www.w3.org/1999/xlink" content-type="dwc:class" xlink:type="simple"><tp:taxon-name><tp:taxon-name-part taxon-name-part-type="class">Mammalia</tp:taxon-name-part></tp:taxon-name></named-content>; order: <named-content xmlns:xlink="http://www.w3.org/1999/xlink" content-type="dwc:order" xlink:type="simple"><tp:taxon-name><tp:taxon-name-part taxon-name-part-type="order">Chiroptera</tp:taxon-name-part></tp:taxon-name></named-content>; family: <named-content xmlns:xlink="http://www.w3.org/1999/xlink" content-type="dwc:family" xlink:type="simple"><tp:taxon-name><tp:taxon-name-part taxon-name-part-type="family">Vespertilionidae</tp:taxon-name-part></tp:taxon-name></named-content>; genus: <named-content xmlns:xlink="http://www.w3.org/1999/xlink" content-type="dwc:genus" xlink:type="simple"><tp:taxon-name><tp:taxon-name-part taxon-name-part-type="genus">Harpiola</tp:taxon-name-part></tp:taxon-name></named-content>; <bold>Location:</bold> country: <named-content xmlns:xlink="http://www.w3.org/1999/xlink" content-type="dwc:country" xlink:type="simple">China</named-content>; stateProvince: <named-content xmlns:xlink="http://www.w3.org/1999/xlink" content-type="dwc:stateProvince" xlink:type="simple">Yunnan</named-content>; locality: <named-content xmlns:xlink="http://www.w3.org/1999/xlink" content-type="dwc:locality" xlink:type="simple">Guanyinshan Nature Reserve, Mt. Guanyin</named-content>; verbatimElevation: <named-content xmlns:xlink="http://www.w3.org/1999/xlink" content-type="dwc:verbatimElevation" xlink:type="simple">2381 m</named-content>; verbatimCoordinates: <named-content xmlns:xlink="http://www.w3.org/1999/xlink" content-type="dwc:verbatimCoordinates" xlink:type="simple">23°1.8'N 102°57‘E</named-content>; decimalLatitude: <named-content xmlns:xlink="http://www.w3.org/1999/xlink" content-type="dwc:decimalLatitude" xlink:type="simple">23.03</named-content>; decimalLongitude: <named-content xmlns:xlink="http://www.w3.org/1999/xlink" content-type="dwc:decimalLongitude" xlink:type="simple">102.95</named-content>; georeferenceProtocol: <named-content xmlns:xlink="http://www.w3.org/1999/xlink" content-type="dwc:georeferenceProtocol" xlink:type="simple">lable</named-content>; <bold>Event:</bold> eventDate: <named-content xmlns:xlink="http://www.w3.org/1999/xlink" content-type="dwc:eventDate" xlink:type="simple">24-04-22</named-content></p></list-item><list-item><p><bold>Type status:</bold> <named-content xmlns:xlink="http://www.w3.org/1999/xlink" content-type="dwc:typeStatus" xlink:type="simple">Other material</named-content>. <bold>Occurrence:</bold> catalogNumber: <named-content xmlns:xlink="http://www.w3.org/1999/xlink" content-type="dwc:catalogNumber" xlink:type="simple">KIZ20230357</named-content>; recordedBy: <named-content xmlns:xlink="http://www.w3.org/1999/xlink" content-type="dwc:recordedBy" xlink:type="simple">Song Li et al.</named-content>; individualCount: <named-content xmlns:xlink="http://www.w3.org/1999/xlink" content-type="dwc:individualCount" xlink:type="simple">1</named-content>; sex: <named-content xmlns:xlink="http://www.w3.org/1999/xlink" content-type="dwc:sex" xlink:type="simple">female</named-content>; lifeStage: <named-content xmlns:xlink="http://www.w3.org/1999/xlink" content-type="dwc:lifeStage" xlink:type="simple">adult</named-content>; occurrenceID: <named-content xmlns:xlink="http://www.w3.org/1999/xlink" content-type="dwc:occurrenceID" xlink:type="simple">4054655C-043F-504B-8EB7-0D8664F2B213</named-content>; <bold>Taxon:</bold> taxonID: <named-content xmlns:xlink="http://www.w3.org/1999/xlink" content-type="dwc:taxonID" xlink:type="simple">https://www.ncbi.nlm.nih.gov/taxonomy/685777</named-content>; scientificName: <named-content xmlns:xlink="http://www.w3.org/1999/xlink" content-type="dwc:scientificName" xlink:type="simple"><italic><tp:taxon-name><tp:taxon-name-part taxon-name-part-type="genus" reg="Harpiola">Harpiola</tp:taxon-name-part><tp:taxon-name-part taxon-name-part-type="species" reg="isodon">isodon</tp:taxon-name-part></tp:taxon-name></italic> (Kuo et al. 2006)</named-content>; kingdom: <named-content xmlns:xlink="http://www.w3.org/1999/xlink" content-type="dwc:kingdom" xlink:type="simple"><tp:taxon-name><tp:taxon-name-part taxon-name-part-type="kingdom">Animalia</tp:taxon-name-part></tp:taxon-name></named-content>; phylum: <named-content xmlns:xlink="http://www.w3.org/1999/xlink" content-type="dwc:phylum" xlink:type="simple"><tp:taxon-name><tp:taxon-name-part taxon-name-part-type="phylum">Chordata</tp:taxon-name-part></tp:taxon-name></named-content>; class: <named-content xmlns:xlink="http://www.w3.org/1999/xlink" content-type="dwc:class" xlink:type="simple"><tp:taxon-name><tp:taxon-name-part taxon-name-part-type="class">Mammalia</tp:taxon-name-part></tp:taxon-name></named-content>; order: <named-content xmlns:xlink="http://www.w3.org/1999/xlink" content-type="dwc:order" xlink:type="simple"><tp:taxon-name><tp:taxon-name-part taxon-name-part-type="order">Chiroptera</tp:taxon-name-part></tp:taxon-name></named-content>; family: <named-content xmlns:xlink="http://www.w3.org/1999/xlink" content-type="dwc:family" xlink:type="simple"><tp:taxon-name><tp:taxon-name-part taxon-name-part-type="family">Vespertilionidae</tp:taxon-name-part></tp:taxon-name></named-content>; genus: <named-content xmlns:xlink="http://www.w3.org/1999/xlink" content-type="dwc:genus" xlink:type="simple"><tp:taxon-name><tp:taxon-name-part taxon-name-part-type="genus">Harpiola</tp:taxon-name-part></tp:taxon-name></named-content>; <bold>Location:</bold> country: <named-content xmlns:xlink="http://www.w3.org/1999/xlink" content-type="dwc:country" xlink:type="simple">China</named-content>; stateProvince: <named-content xmlns:xlink="http://www.w3.org/1999/xlink" content-type="dwc:stateProvince" xlink:type="simple">Yunnan</named-content>; locality: <named-content xmlns:xlink="http://www.w3.org/1999/xlink" content-type="dwc:locality" xlink:type="simple">Guanyinshan Nature Reserve, Mt. Guanyin</named-content>; verbatimElevation: <named-content xmlns:xlink="http://www.w3.org/1999/xlink" content-type="dwc:verbatimElevation" xlink:type="simple">2463 m</named-content>; verbatimCoordinates: <named-content xmlns:xlink="http://www.w3.org/1999/xlink" content-type="dwc:verbatimCoordinates" xlink:type="simple">22°59.4'N 102°59.4'E</named-content>; decimalLatitude: <named-content xmlns:xlink="http://www.w3.org/1999/xlink" content-type="dwc:decimalLatitude" xlink:type="simple">22.99</named-content>; decimalLongitude: <named-content xmlns:xlink="http://www.w3.org/1999/xlink" content-type="dwc:decimalLongitude" xlink:type="simple">102.99</named-content>; georeferenceProtocol: <named-content xmlns:xlink="http://www.w3.org/1999/xlink" content-type="dwc:georeferenceProtocol" xlink:type="simple">lable</named-content>; <bold>Event:</bold> eventDate: <named-content xmlns:xlink="http://www.w3.org/1999/xlink" content-type="dwc:eventDate" xlink:type="simple">22-05-23</named-content></p></list-item><list-item><p><bold>Type status:</bold> <named-content xmlns:xlink="http://www.w3.org/1999/xlink" content-type="dwc:typeStatus" xlink:type="simple">Other material</named-content>. <bold>Occurrence:</bold> catalogNumber: <named-content xmlns:xlink="http://www.w3.org/1999/xlink" content-type="dwc:catalogNumber" xlink:type="simple">KIZ20230425</named-content>; recordedBy: <named-content xmlns:xlink="http://www.w3.org/1999/xlink" content-type="dwc:recordedBy" xlink:type="simple">Song Li et al.</named-content>; individualCount: <named-content xmlns:xlink="http://www.w3.org/1999/xlink" content-type="dwc:individualCount" xlink:type="simple">1</named-content>; sex: <named-content xmlns:xlink="http://www.w3.org/1999/xlink" content-type="dwc:sex" xlink:type="simple">male</named-content>; lifeStage: <named-content xmlns:xlink="http://www.w3.org/1999/xlink" content-type="dwc:lifeStage" xlink:type="simple">adult</named-content>; occurrenceID: <named-content xmlns:xlink="http://www.w3.org/1999/xlink" content-type="dwc:occurrenceID" xlink:type="simple">A0A6D386-2B57-50FC-A91E-4639AF54638B</named-content>; <bold>Taxon:</bold> taxonID: <named-content xmlns:xlink="http://www.w3.org/1999/xlink" content-type="dwc:taxonID" xlink:type="simple">https://www.ncbi.nlm.nih.gov/taxonomy/685777</named-content>; scientificName: <named-content xmlns:xlink="http://www.w3.org/1999/xlink" content-type="dwc:scientificName" xlink:type="simple"><italic><tp:taxon-name><tp:taxon-name-part taxon-name-part-type="genus" reg="Harpiola">Harpiola</tp:taxon-name-part><tp:taxon-name-part taxon-name-part-type="species" reg="isodon">isodon</tp:taxon-name-part></tp:taxon-name></italic> (Kuo et al. 2006)</named-content>; kingdom: <named-content xmlns:xlink="http://www.w3.org/1999/xlink" content-type="dwc:kingdom" xlink:type="simple"><tp:taxon-name><tp:taxon-name-part taxon-name-part-type="kingdom">Animalia</tp:taxon-name-part></tp:taxon-name></named-content>; phylum: <named-content xmlns:xlink="http://www.w3.org/1999/xlink" content-type="dwc:phylum" xlink:type="simple"><tp:taxon-name><tp:taxon-name-part taxon-name-part-type="phylum">Chordata</tp:taxon-name-part></tp:taxon-name></named-content>; class: <named-content xmlns:xlink="http://www.w3.org/1999/xlink" content-type="dwc:class" xlink:type="simple"><tp:taxon-name><tp:taxon-name-part taxon-name-part-type="class">Mammalia</tp:taxon-name-part></tp:taxon-name></named-content>; order: <named-content xmlns:xlink="http://www.w3.org/1999/xlink" content-type="dwc:order" xlink:type="simple"><tp:taxon-name><tp:taxon-name-part taxon-name-part-type="order">Chiroptera</tp:taxon-name-part></tp:taxon-name></named-content>; family: <named-content xmlns:xlink="http://www.w3.org/1999/xlink" content-type="dwc:family" xlink:type="simple"><tp:taxon-name><tp:taxon-name-part taxon-name-part-type="family">Vespertilionidae</tp:taxon-name-part></tp:taxon-name></named-content>; genus: <named-content xmlns:xlink="http://www.w3.org/1999/xlink" content-type="dwc:genus" xlink:type="simple"><tp:taxon-name><tp:taxon-name-part taxon-name-part-type="genus">Harpiola</tp:taxon-name-part></tp:taxon-name></named-content>; <bold>Location:</bold> country: <named-content xmlns:xlink="http://www.w3.org/1999/xlink" content-type="dwc:country" xlink:type="simple">China</named-content>; stateProvince: <named-content xmlns:xlink="http://www.w3.org/1999/xlink" content-type="dwc:stateProvince" xlink:type="simple">Yunnan</named-content>; locality: <named-content xmlns:xlink="http://www.w3.org/1999/xlink" content-type="dwc:locality" xlink:type="simple">Guanyinshan Nature Reserve, Mt. Guanyin</named-content>; verbatimElevation: <named-content xmlns:xlink="http://www.w3.org/1999/xlink" content-type="dwc:verbatimElevation" xlink:type="simple">2463 m</named-content>; verbatimCoordinates: <named-content xmlns:xlink="http://www.w3.org/1999/xlink" content-type="dwc:verbatimCoordinates" xlink:type="simple">22°59.4'N 102°59.4'E</named-content>; decimalLatitude: <named-content xmlns:xlink="http://www.w3.org/1999/xlink" content-type="dwc:decimalLatitude" xlink:type="simple">22.99</named-content>; decimalLongitude: <named-content xmlns:xlink="http://www.w3.org/1999/xlink" content-type="dwc:decimalLongitude" xlink:type="simple">102.99</named-content>; georeferenceProtocol: <named-content xmlns:xlink="http://www.w3.org/1999/xlink" content-type="dwc:georeferenceProtocol" xlink:type="simple">lable</named-content>; <bold>Event:</bold> eventDate: <named-content xmlns:xlink="http://www.w3.org/1999/xlink" content-type="dwc:eventDate" xlink:type="simple">22-05-23</named-content></p></list-item><list-item><p><bold>Type status:</bold> <named-content xmlns:xlink="http://www.w3.org/1999/xlink" content-type="dwc:typeStatus" xlink:type="simple">Other material</named-content>. <bold>Occurrence:</bold> catalogNumber: <named-content xmlns:xlink="http://www.w3.org/1999/xlink" content-type="dwc:catalogNumber" xlink:type="simple">KIZ20230463</named-content>; recordedBy: <named-content xmlns:xlink="http://www.w3.org/1999/xlink" content-type="dwc:recordedBy" xlink:type="simple">Song Li et al.</named-content>; individualCount: <named-content xmlns:xlink="http://www.w3.org/1999/xlink" content-type="dwc:individualCount" xlink:type="simple">1</named-content>; sex: <named-content xmlns:xlink="http://www.w3.org/1999/xlink" content-type="dwc:sex" xlink:type="simple">female</named-content>; lifeStage: <named-content xmlns:xlink="http://www.w3.org/1999/xlink" content-type="dwc:lifeStage" xlink:type="simple">adult</named-content>; occurrenceID: <named-content xmlns:xlink="http://www.w3.org/1999/xlink" content-type="dwc:occurrenceID" xlink:type="simple">5FF3C5EC-DB42-5A77-B109-788CE15590E0</named-content>; <bold>Taxon:</bold> taxonID: <named-content xmlns:xlink="http://www.w3.org/1999/xlink" content-type="dwc:taxonID" xlink:type="simple">https://www.ncbi.nlm.nih.gov/taxonomy/685777</named-content>; scientificName: <named-content xmlns:xlink="http://www.w3.org/1999/xlink" content-type="dwc:scientificName" xlink:type="simple"><italic><tp:taxon-name><tp:taxon-name-part taxon-name-part-type="genus" reg="Harpiola">Harpiola</tp:taxon-name-part><tp:taxon-name-part taxon-name-part-type="species" reg="isodon">isodon</tp:taxon-name-part></tp:taxon-name></italic> (Kuo et al. 2006)</named-content>; kingdom: <named-content xmlns:xlink="http://www.w3.org/1999/xlink" content-type="dwc:kingdom" xlink:type="simple"><tp:taxon-name><tp:taxon-name-part taxon-name-part-type="kingdom">Animalia</tp:taxon-name-part></tp:taxon-name></named-content>; phylum: <named-content xmlns:xlink="http://www.w3.org/1999/xlink" content-type="dwc:phylum" xlink:type="simple"><tp:taxon-name><tp:taxon-name-part taxon-name-part-type="phylum">Chordata</tp:taxon-name-part></tp:taxon-name></named-content>; class: <named-content xmlns:xlink="http://www.w3.org/1999/xlink" content-type="dwc:class" xlink:type="simple"><tp:taxon-name><tp:taxon-name-part taxon-name-part-type="class">Mammalia</tp:taxon-name-part></tp:taxon-name></named-content>; order: <named-content xmlns:xlink="http://www.w3.org/1999/xlink" content-type="dwc:order" xlink:type="simple"><tp:taxon-name><tp:taxon-name-part taxon-name-part-type="order">Chiroptera</tp:taxon-name-part></tp:taxon-name></named-content>; family: <named-content xmlns:xlink="http://www.w3.org/1999/xlink" content-type="dwc:family" xlink:type="simple"><tp:taxon-name><tp:taxon-name-part taxon-name-part-type="family">Vespertilionidae</tp:taxon-name-part></tp:taxon-name></named-content>; genus: <named-content xmlns:xlink="http://www.w3.org/1999/xlink" content-type="dwc:genus" xlink:type="simple"><tp:taxon-name><tp:taxon-name-part taxon-name-part-type="genus">Harpiola</tp:taxon-name-part></tp:taxon-name></named-content>; <bold>Location:</bold> country: <named-content xmlns:xlink="http://www.w3.org/1999/xlink" content-type="dwc:country" xlink:type="simple">China</named-content>; stateProvince: <named-content xmlns:xlink="http://www.w3.org/1999/xlink" content-type="dwc:stateProvince" xlink:type="simple">Yunnan</named-content>; locality: <named-content xmlns:xlink="http://www.w3.org/1999/xlink" content-type="dwc:locality" xlink:type="simple">Guanyinshan Nature Reserve, Mt. Guanyin</named-content>; verbatimElevation: <named-content xmlns:xlink="http://www.w3.org/1999/xlink" content-type="dwc:verbatimElevation" xlink:type="simple">2463 m</named-content>; verbatimCoordinates: <named-content xmlns:xlink="http://www.w3.org/1999/xlink" content-type="dwc:verbatimCoordinates" xlink:type="simple">22°59.4'N 102°59.4'E</named-content>; decimalLatitude: <named-content xmlns:xlink="http://www.w3.org/1999/xlink" content-type="dwc:decimalLatitude" xlink:type="simple">22.99</named-content>; decimalLongitude: <named-content xmlns:xlink="http://www.w3.org/1999/xlink" content-type="dwc:decimalLongitude" xlink:type="simple">102.99</named-content>; georeferenceProtocol: <named-content xmlns:xlink="http://www.w3.org/1999/xlink" content-type="dwc:georeferenceProtocol" xlink:type="simple">lable</named-content>; <bold>Event:</bold> eventDate: <named-content xmlns:xlink="http://www.w3.org/1999/xlink" content-type="dwc:eventDate" xlink:type="simple">22-05-23</named-content></p></list-item></list></tp:treatment-sec><tp:treatment-sec sec-type="Description"><title>Description</title><p>The five Chinese mainland specimens show the distinguishing dental characters of <italic><tp:taxon-name><tp:taxon-name-part taxon-name-part-type="genus" reg="Harpiola">Harpiola</tp:taxon-name-part></tp:taxon-name></italic> as defined above (Fig. <xref ref-type="fig" rid="F11136017">1</xref>A2, A3 and A4).</p><sec sec-type="Body"><title>Body</title><p>A medium-sized bat with the forearm length ranging from 32.33–36.12 mm (Table <xref ref-type="table" rid="T11133443">1</xref>). The wing membrane is attached to the base of the first toe and the interfemoral membrane is attached to the end of the tibia (Fig. <xref ref-type="fig" rid="F11136019">2</xref>A and C). The nostril is slightly tubular, but not very prominent (Fig. <xref ref-type="fig" rid="F11136019">2</xref>A and C). The ear is small, with the tip slightly blunt and rounded and the tragus is slender and slightly curved, with its length over half that of the ear. The thumb, equipped with a curved, sharp claw, has a length nearly 20% of the forearm length (Fig. <xref ref-type="fig" rid="F11136019">2</xref>B and C; Table <xref ref-type="table" rid="T11133443">1</xref>). The third, fourth and fifth metacarpals have about the same length (Table <xref ref-type="table" rid="T11133443">1</xref>). The foot length is about 80% of the tibia length (Table <xref ref-type="table" rid="T11133443">1</xref>). The tail, which is about 70% of the head and body length (Table <xref ref-type="table" rid="T11133443">1</xref>), has its very end excluded from the interfemoral membrane (Fig. <xref ref-type="fig" rid="F11136019">2</xref>A).</p></sec><sec sec-type="Fur"><title>Fur</title><p>The face is brownish-black at the snout, becoming paler at the cheeks and around the eyes. The forehead is brown and the chin is brownish-black. Ears are naked, dark brown. The fur is soft and dense, with individual hairs on both dorsal and ventral sides yellowish-brown at their upper parts and dark brown at the bases (a little grey). Both dorsal and ventral furs have golden-tipped hairs (Fig. <xref ref-type="fig" rid="F11136019">2</xref>) and there are more such hairs on the back than on the abdomen. On the dorsum, the golden-tipped hairs extend from the top of the head to the back of the interfemoral membrane, where they become sparser. There are yellowish-brown hairs covering the back of the forearm, the back of the thumb and the back of the toes. The golden-tipped hairs on the ventrum are mainly concentrated on the chest. The anal area is brownish-grey. The dorsal and ventral surfaces of the interfemoral membrane are both coated, with thicker, dark brown hairs on the dorsal surface and sparser, light brownish-grey hairs (slightly yellow) on the ventral surface. The foot soles are naked, lacking any sole pad (Fig. <xref ref-type="fig" rid="F11136019">2</xref>C). The wing membrane is brownish-black in colour and the area near the side of the body is sparsely coated, otherwise is bare (Fig. <xref ref-type="fig" rid="F11136019">2</xref>).</p></sec><sec sec-type="Skull"><title>Skull</title><p>In lateral view, the skull shows a gradually rising curve from the front of the rostrum to the back of the frontal area, with the centre of the forehead slightly depressed. The braincase is rounded, the sagittal crest is absent and the lambdoid crest is moderately developed (Fig. <xref ref-type="fig" rid="F11136017">1</xref>A2). The zygomatic arches are weak and slender, showing the most outward expanded points at their posterior ends. The tympanic bullae are relatively small and the foramen magnum is relatively large (Fig. <xref ref-type="fig" rid="F11136017">1</xref>, A1).</p></sec><sec sec-type="Dentition"><title>Dentition</title><p>Dental formula: I <tex-math id="M1">\documentclass[12pt]{standalone}
\usepackage{varwidth}

\usepackage[utf8x]{inputenc}
\usepackage[T1]{fontenc}
\usepackage{lmodern}

\usepackage{amsmath, amssymb, graphics, setspace}
\newcommand{\mathsym}[1]{{}}
\newcommand{\unicode}[1]{{}}
\newcounter{mathematicapage}
\begin{document}
   \begin{varwidth}{50in}
        \begin{equation*}
            - 2 3\over 1 2 3
        \end{equation*}
    \end{varwidth}
\end{document}
</tex-math> C <tex-math id="M2">\documentclass[12pt]{standalone}
\usepackage{varwidth}

\usepackage[utf8x]{inputenc}
\usepackage[T1]{fontenc}
\usepackage{lmodern}

\usepackage{amsmath, amssymb, graphics, setspace}
\newcommand{\mathsym}[1]{{}}
\newcommand{\unicode}[1]{{}}
\newcounter{mathematicapage}
\begin{document}
   \begin{varwidth}{50in}
        \begin{equation*}
            1\over1
        \end{equation*}
    \end{varwidth}
\end{document}
</tex-math> PM <tex-math id="M3">\documentclass[12pt]{standalone}
\usepackage{varwidth}

\usepackage[utf8x]{inputenc}
\usepackage[T1]{fontenc}
\usepackage{lmodern}

\usepackage{amsmath, amssymb, graphics, setspace}
\newcommand{\mathsym}[1]{{}}
\newcommand{\unicode}[1]{{}}
\newcounter{mathematicapage}
\begin{document}
   \begin{varwidth}{50in}
        \begin{equation*}
            -2-4\over-2-4
        \end{equation*}
    \end{varwidth}
\end{document}
</tex-math> M <tex-math id="M4">\documentclass[12pt]{standalone}
\usepackage{varwidth}

\usepackage[utf8x]{inputenc}
\usepackage[T1]{fontenc}
\usepackage{lmodern}

\usepackage{amsmath, amssymb, graphics, setspace}
\newcommand{\mathsym}[1]{{}}
\newcommand{\unicode}[1]{{}}
\newcounter{mathematicapage}
\begin{document}
   \begin{varwidth}{50in}
        \begin{equation*}
            1 2 3\over 1 2 3
        \end{equation*}
    \end{varwidth}
\end{document}
</tex-math><tex-math id="M5">\documentclass[12pt]{standalone}
\usepackage{varwidth}

\usepackage[utf8x]{inputenc}
\usepackage[T1]{fontenc}
\usepackage{lmodern}

\usepackage{amsmath, amssymb, graphics, setspace}
\newcommand{\mathsym}[1]{{}}
\newcommand{\unicode}[1]{{}}
\newcounter{mathematicapage}
\begin{document}
   \begin{varwidth}{50in}
        \begin{equation*}
             
        \end{equation*}
    \end{varwidth}
\end{document}
</tex-math>= 34. Upper incisors are large, their heights are more than two-thirds that of C<sup>1</sup> and the outer incisor (I<sup>3</sup>) is slightly lower than the inner incisor (I<sup>2</sup>) (Fig. <xref ref-type="fig" rid="F11136017">1</xref>, A2). C<sup>1</sup>, PM<sup>2</sup> and PM<sup>4</sup> are gradually decreasing in height and their base sizes are similar. Amongst the three upper molars, the last one (M<sup>3</sup>) has a crown area only half that of each anterior one (Fig. <xref ref-type="fig" rid="F11136017">1</xref>, A1). The lower toothrows contain three lower incisors on each side, with their heights gradually increasing from the inner (I<sub>1</sub>) to the outer one (I<sub>3</sub>). Each lower incisor has three cusps, with a marked depression between the outermost cusp and the middle cusp. The lower canine (C<sub>1</sub>), with two blunt cusps, is about the same height as the anterior and posterior lower premolars (PM<sub>2</sub> and PM<sub>4</sub>, respectively) (Fig. <xref ref-type="fig" rid="F11136017">1</xref>, A4). The crown areas of M<sub>1</sub> and M<sub>2</sub> are slightly larger than M<sub>3</sub>; the postcristids are well developed and the hypoconids are more prominent than the hypoconulids (Fig. <xref ref-type="fig" rid="F11136017">1</xref>, A6).</p></sec></tp:treatment-sec><tp:treatment-sec><!--Section generated to contain objects referenced in tp:taxon-treatment.--><fig id="F11136017" position="float" orientation="portrait"><object-id xmlns:xlink="http://www.w3.org/1999/xlink" content-type="arpha" xlink:type="simple">B953FB4D-69A2-5FA8-BCCE-0F47B874BC89</object-id><object-id xmlns:xlink="http://www.w3.org/1999/xlink" content-type="doi" xlink:type="simple">10.3897/BDJ.12.e120670.figure1</object-id><label>Figure 1.</label><caption><p>Skull of <italic><tp:taxon-name><tp:taxon-name-part taxon-name-part-type="genus" reg="Harpiola">Harpiola</tp:taxon-name-part><tp:taxon-name-part taxon-name-part-type="species" reg="isodon">isodon</tp:taxon-name-part></tp:taxon-name></italic>. <bold>A</bold> is from Yunnan; <bold>B</bold> is from Taiwan. 1 = ventral view of skull; and 2 = lateral view of skull; 3 = lateral view of mandible; 4 = details of the anterior lower dentition; 5 = occlusal view of mandible; and 6 = details of the occlusal view of lower molars.</p></caption><graphic xmlns:xlink="http://www.w3.org/1999/xlink" xlink:href="bdj-12-e120670-g001.png" position="float" id="oo_977041.png" orientation="portrait" xlink:type="simple"><uri content-type="original_file" xlink:type="simple">https://binary.pensoft.net/fig/977041</uri></graphic></fig><table-wrap id="T11133443" position="float" orientation="portrait"><label>Table 1.</label><caption><p>External and craniodental measurements of <italic><tp:taxon-name><tp:taxon-name-part taxon-name-part-type="genus" reg="Harpiola">Harpiola</tp:taxon-name-part></tp:taxon-name></italic> species (mm) (*the parameter shows obvious difference between specimens of Yunnan and Taiwan).</p></caption><table rules="all" border="1"><tbody><tr><td rowspan="2" colspan="1">Parameter</td><td rowspan="1" colspan="2" style="width: 136px;"><italic><tp:taxon-name><tp:taxon-name-part taxon-name-part-type="genus" reg="Harpiola">H.</tp:taxon-name-part><tp:taxon-name-part taxon-name-part-type="species" reg="isodon">isodon</tp:taxon-name-part></tp:taxon-name></italic> Yunnan, China, This study</td><td rowspan="2" colspan="1" style="width: 131px;"><italic><tp:taxon-name><tp:taxon-name-part taxon-name-part-type="genus" reg="Harpiola">H.</tp:taxon-name-part><tp:taxon-name-part taxon-name-part-type="species" reg="isodon">isodon</tp:taxon-name-part></tp:taxon-name></italic> Taiwan, China, (<xref ref-type="bibr" rid="B11133866">Kuo et al. 2006</xref>)</td><td rowspan="2" colspan="1" style="width: 129px;"><tp:taxon-name><tp:taxon-name-part taxon-name-part-type="genus" reg="Harpiola">H.</tp:taxon-name-part><tp:taxon-name-part taxon-name-part-type="uncertainty-rank">cf.</tp:taxon-name-part><tp:taxon-name-part taxon-name-part-type="species" reg="isodon">isodon</tp:taxon-name-part></tp:taxon-name>, Vietnam, (<xref ref-type="bibr" rid="B11133849">Kruskop et al. 2006</xref>）</td><td rowspan="2" colspan="1" style="width: 116px;"><italic><tp:taxon-name><tp:taxon-name-part taxon-name-part-type="genus" reg="Harpiola">H.</tp:taxon-name-part><tp:taxon-name-part taxon-name-part-type="species" reg="grisea">grisea</tp:taxon-name-part></tp:taxon-name></italic>, Mizoram, India, (<xref ref-type="bibr" rid="B11133620">Bhattacharyya 2002</xref>)</td></tr><tr><td rowspan="1" colspan="1">Range (n=5)</td><td rowspan="1" colspan="1" style="width: 50px;">Mean (n=5)</td></tr><tr><td rowspan="1" colspan="1">Head and body length</td><td rowspan="1" colspan="1">44.69-46.50</td><td rowspan="1" colspan="1" style="width: 50px;">45.47</td><td rowspan="1" colspan="1" style="width: 131px;">-</td><td rowspan="1" colspan="1" style="width: 129px;">-</td><td rowspan="1" colspan="1" style="width: 116px;">42.7</td></tr><tr><td rowspan="1" colspan="1">Tail length</td><td rowspan="1" colspan="1">30.03-36.95</td><td rowspan="1" colspan="1" style="width: 50px;">31.86</td><td rowspan="1" colspan="1" style="width: 131px;">-</td><td rowspan="1" colspan="1" style="width: 129px;">-</td><td rowspan="1" colspan="1" style="width: 116px;">27.5</td></tr><tr><td rowspan="1" colspan="1">Foot length</td><td rowspan="1" colspan="1">9.92-10.94</td><td rowspan="1" colspan="1" style="width: 50px;">10.26</td><td rowspan="1" colspan="1" style="width: 131px;">-</td><td rowspan="1" colspan="1" style="width: 129px;">-</td><td rowspan="1" colspan="1" style="width: 116px;">8.20</td></tr><tr><td rowspan="1" colspan="1">Ear length</td><td rowspan="1" colspan="1">12.42-15.17</td><td rowspan="1" colspan="1" style="width: 50px;">14.08</td><td rowspan="1" colspan="1" style="width: 131px;">12.50-13.00</td><td rowspan="1" colspan="1" style="width: 129px;">11.80</td><td rowspan="1" colspan="1" style="width: 116px;">12.10</td></tr><tr><td rowspan="1" colspan="1">Forearm length</td><td rowspan="1" colspan="1">32.33-36.12</td><td rowspan="1" colspan="1" style="width: 50px;">34.61</td><td rowspan="1" colspan="1" style="width: 131px;">31.00-35.60</td><td rowspan="1" colspan="1" style="width: 129px;">31.70</td><td rowspan="1" colspan="1" style="width: 116px;">32.40</td></tr><tr><td rowspan="1" colspan="1">Thumb length</td><td rowspan="1" colspan="1">6.42-6.97</td><td rowspan="1" colspan="1" style="width: 50px;">6.65</td><td rowspan="1" colspan="1" style="width: 131px;"/><td rowspan="1" colspan="1" style="width: 129px;">-</td><td rowspan="1" colspan="1" style="width: 116px;">-</td></tr><tr><td rowspan="1" colspan="1">The third metacarpal length</td><td rowspan="1" colspan="1">29.21-32.21</td><td rowspan="1" colspan="1" style="width: 50px;">30.62</td><td rowspan="1" colspan="1" style="width: 131px;"/><td rowspan="1" colspan="1" style="width: 129px;">-</td><td rowspan="1" colspan="1" style="width: 116px;">-</td></tr><tr><td rowspan="1" colspan="1">The fourth metacarpal length</td><td rowspan="1" colspan="1">29.01-31.95</td><td rowspan="1" colspan="1" style="width: 50px;">30.34</td><td rowspan="1" colspan="1" style="width: 131px;"/><td rowspan="1" colspan="1" style="width: 129px;">-</td><td rowspan="1" colspan="1" style="width: 116px;">-</td></tr><tr><td rowspan="1" colspan="1">The fifth metacarpal length</td><td rowspan="1" colspan="1">28.91-31.85</td><td rowspan="1" colspan="1" style="width: 50px;">30.21</td><td rowspan="1" colspan="1" style="width: 131px;"/><td rowspan="1" colspan="1" style="width: 129px;">-</td><td rowspan="1" colspan="1" style="width: 116px;">-</td></tr><tr><td rowspan="1" colspan="1">Tibia length</td><td rowspan="1" colspan="1">12.14-12.77</td><td rowspan="1" colspan="1" style="width: 50px;">12.37</td><td rowspan="1" colspan="1" style="width: 131px;"/><td rowspan="1" colspan="1" style="width: 129px;">-</td><td rowspan="1" colspan="1" style="width: 116px;">14.80</td></tr><tr><td rowspan="1" colspan="1">Total length of skull</td><td rowspan="1" colspan="1">15.54-16.27</td><td rowspan="1" colspan="1" style="width: 50px;">15.87</td><td rowspan="1" colspan="1" style="width: 131px;">14.76-16.48</td><td rowspan="1" colspan="1" style="width: 129px;">15.41</td><td rowspan="1" colspan="1" style="width: 116px;">16.40</td></tr><tr><td rowspan="1" colspan="1">Condylobasal length</td><td rowspan="1" colspan="1">14.12-15.17</td><td rowspan="1" colspan="1" style="width: 50px;">14.83</td><td rowspan="1" colspan="1" style="width: 131px;">13.74-14.87</td><td rowspan="1" colspan="1" style="width: 129px;">14.49</td><td rowspan="1" colspan="1" style="width: 116px;">-</td></tr><tr><td rowspan="1" colspan="1">Upper canine width</td><td rowspan="1" colspan="1">3.82-4.10</td><td rowspan="1" colspan="1" style="width: 50px;">3.95</td><td rowspan="1" colspan="1" style="width: 131px;">3.65-4.02</td><td rowspan="1" colspan="1" style="width: 129px;">3.98</td><td rowspan="1" colspan="1" style="width: 116px;">3.70</td></tr><tr><td rowspan="1" colspan="1">Upper molar width</td><td rowspan="1" colspan="1">4.80-5.74</td><td rowspan="1" colspan="1" style="width: 50px;">5.36</td><td rowspan="1" colspan="1" style="width: 131px;">4.90-5.53</td><td rowspan="1" colspan="1" style="width: 129px;">5.32</td><td rowspan="1" colspan="1" style="width: 116px;">5.50</td></tr><tr><td rowspan="1" colspan="1">Zygomatic width</td><td rowspan="1" colspan="1">8.72-9.75</td><td rowspan="1" colspan="1" style="width: 50px;">9.32</td><td rowspan="1" colspan="1" style="width: 131px;">8.43-9.35</td><td rowspan="1" colspan="1" style="width: 129px;">8.94</td><td rowspan="1" colspan="1" style="width: 116px;">9.40</td></tr><tr><td rowspan="1" colspan="1">Mastoid width</td><td rowspan="1" colspan="1">7.77-8.21</td><td rowspan="1" colspan="1" style="width: 50px;">8.04</td><td rowspan="1" colspan="1" style="width: 131px;">7.29-7.96</td><td rowspan="1" colspan="1" style="width: 129px;">7.68</td><td rowspan="1" colspan="1" style="width: 116px;">-</td></tr><tr><td rowspan="1" colspan="1">Postorbital width</td><td rowspan="1" colspan="1">4.80-5.03</td><td rowspan="1" colspan="1" style="width: 50px;">4.91</td><td rowspan="1" colspan="1" style="width: 131px;">4.52-4.84</td><td rowspan="1" colspan="1" style="width: 129px;">4.47</td><td rowspan="1" colspan="1" style="width: 116px;">4.30</td></tr><tr><td rowspan="1" colspan="1">Maxillary toothrow length*</td><td rowspan="1" colspan="1">
              <bold>5.74-5.87</bold>
            </td><td rowspan="1" colspan="1" style="width: 50px;">
              <bold>5.82</bold>
            </td><td rowspan="1" colspan="1" style="width: 131px;">
              <bold>4.97-5.63</bold>
            </td><td rowspan="1" colspan="1" style="width: 129px;">5.39</td><td rowspan="1" colspan="1" style="width: 116px;">5.30</td></tr><tr><td rowspan="1" colspan="1">Upper canine–premolar length</td><td rowspan="1" colspan="1">2.35-2.64</td><td rowspan="1" colspan="1" style="width: 50px;">2.52</td><td rowspan="1" colspan="1" style="width: 131px;">2.22-2.73</td><td rowspan="1" colspan="1" style="width: 129px;">-</td><td rowspan="1" colspan="1" style="width: 116px;">-</td></tr><tr><td rowspan="1" colspan="1">Length of mandible</td><td rowspan="1" colspan="1">10.57-11.27</td><td rowspan="1" colspan="1" style="width: 50px;">10.92</td><td rowspan="1" colspan="1" style="width: 131px;">10.15-11.32</td><td rowspan="1" colspan="1" style="width: 129px;">10.80</td><td rowspan="1" colspan="1" style="width: 116px;">10.60</td></tr><tr><td rowspan="1" colspan="1">Mandibular toothrow length</td><td rowspan="1" colspan="1">5.63-6.08</td><td rowspan="1" colspan="1" style="width: 50px;">5.88</td><td rowspan="1" colspan="1" style="width: 131px;">5.35-5.90</td><td rowspan="1" colspan="1" style="width: 129px;">5.68</td><td rowspan="1" colspan="1" style="width: 116px;">5.70</td></tr><tr><td rowspan="1" colspan="1">Lower canine–premolar length</td><td rowspan="1" colspan="1">2.31-2.47</td><td rowspan="1" colspan="1" style="width: 50px;">2.40</td><td rowspan="1" colspan="1" style="width: 131px;">2.02-2.44</td><td rowspan="1" colspan="1" style="width: 129px;">-</td><td rowspan="1" colspan="1" style="width: 116px;">-</td></tr><tr><td rowspan="1" colspan="1">Height of the coronoid process</td><td rowspan="1" colspan="1">3.33-3.73</td><td rowspan="1" colspan="1" style="width: 50px;">3.47</td><td rowspan="1" colspan="1" style="width: 131px;">3.36-3.98</td><td rowspan="1" colspan="1" style="width: 129px;">-</td><td rowspan="1" colspan="1" style="width: 116px;">-</td></tr></tbody></table></table-wrap><fig id="F11136019" position="float" orientation="portrait"><object-id xmlns:xlink="http://www.w3.org/1999/xlink" content-type="arpha" xlink:type="simple">9AD314FD-80FA-5545-A2E8-AC0CF3539357</object-id><object-id xmlns:xlink="http://www.w3.org/1999/xlink" content-type="doi" xlink:type="simple">10.3897/BDJ.12.e120670.figure2</object-id><label>Figure 2.</label><caption><p>Individual of <italic><tp:taxon-name><tp:taxon-name-part taxon-name-part-type="genus" reg="Harpiola">Harpiola</tp:taxon-name-part><tp:taxon-name-part taxon-name-part-type="species" reg="isodon">isodon</tp:taxon-name-part></tp:taxon-name></italic> (KIZ20230058) from Yunnan.</p></caption><graphic xmlns:xlink="http://www.w3.org/1999/xlink" xlink:href="bdj-12-e120670-g002.png" position="float" id="oo_977042.png" orientation="portrait" xlink:type="simple"><uri content-type="original_file" xlink:type="simple">https://binary.pensoft.net/fig/977042</uri></graphic></fig></tp:treatment-sec><ref-list><ref id="B11133866"><element-citation xmlns:xlink="http://www.w3.org/1999/xlink" publication-type="article" xlink:type="simple"><person-group person-group-type="author"><name name-style="western"><surname>Kuo</surname><given-names>H. C.</given-names></name><name name-style="western"><surname>Fang</surname><given-names>Yi. P.</given-names></name><name name-style="western"><surname>Csorba</surname><given-names>G.</given-names></name><name name-style="western"><surname>Lee</surname><given-names>L. L.</given-names></name></person-group><year>2006</year><article-title>The definition of <italic><tp:taxon-name><tp:taxon-name-part taxon-name-part-type="genus" reg="Harpiola">Harpiola</tp:taxon-name-part></tp:taxon-name></italic> (<tp:taxon-name><tp:taxon-name-part taxon-name-part-type="family">Vespertilionidae</tp:taxon-name-part></tp:taxon-name>: <tp:taxon-name><tp:taxon-name-part taxon-name-part-type="subfamily">Murininae</tp:taxon-name-part></tp:taxon-name>) and the description of a new species from Taiwan</article-title><source>Acta Chiropterologica</source><volume>8</volume><issue>1</issue><fpage>11</fpage><lpage>19</lpage><pub-id pub-id-type="doi">10.3161/1733-5329(2006)8[11:tdohvm]2.0.co;2</pub-id></element-citation></ref><ref id="B11133849"><element-citation xmlns:xlink="http://www.w3.org/1999/xlink" publication-type="article" xlink:type="simple"><person-group person-group-type="author"><name name-style="western"><surname>Kruskop</surname><given-names>S. V.</given-names></name><name name-style="western"><surname>Kalyakin</surname><given-names>M. V.</given-names></name><name name-style="western"><surname>Abramov</surname><given-names>A. V.</given-names></name></person-group><year>2006</year><article-title>First record of <italic><tp:taxon-name><tp:taxon-name-part taxon-name-part-type="genus" reg="Harpiola">Harpiola</tp:taxon-name-part></tp:taxon-name></italic> (<tp:taxon-name><tp:taxon-name-part taxon-name-part-type="order">Chiroptera</tp:taxon-name-part></tp:taxon-name>, <tp:taxon-name><tp:taxon-name-part taxon-name-part-type="family">Vespertilionidae</tp:taxon-name-part></tp:taxon-name>) from Vietnam</article-title><source>Russian Journal of Theriology</source><volume>5</volume><issue>1</issue><fpage>13</fpage><lpage>16</lpage><pub-id pub-id-type="doi">10.15298/rusjtheriol.05.1.02</pub-id></element-citation></ref><ref id="B11133620"><element-citation xmlns:xlink="http://www.w3.org/1999/xlink" publication-type="article" xlink:type="simple"><person-group person-group-type="author"><name name-style="western"><surname>Bhattacharyya</surname><given-names>T, P</given-names></name></person-group><year>2002</year><article-title>Taxonomic status of the genus <italic><tp:taxon-name><tp:taxon-name-part taxon-name-part-type="genus" reg="Harpiola">Harpiola</tp:taxon-name-part></tp:taxon-name></italic> Thomas, 1915 (<tp:taxon-name><tp:taxon-name-part taxon-name-part-type="class">Mammalia</tp:taxon-name-part></tp:taxon-name>: <tp:taxon-name><tp:taxon-name-part taxon-name-part-type="order">Chiroptera</tp:taxon-name-part></tp:taxon-name>: <tp:taxon-name><tp:taxon-name-part taxon-name-part-type="family">Vespertilionidae</tp:taxon-name-part></tp:taxon-name>), with a report of the occurrence of <italic><tp:taxon-name><tp:taxon-name-part taxon-name-part-type="genus" reg="Harpiola">Harpiola</tp:taxon-name-part><tp:taxon-name-part taxon-name-part-type="species" reg="grisea">grisea</tp:taxon-name-part></tp:taxon-name></italic> (Peters, 1872) in Mizoram, India</article-title><source>Proceedings of the Zoological Society</source><volume>55</volume><issue>1</issue><fpage>73</fpage><lpage>76</lpage></element-citation></ref></ref-list></tp:taxon-treatment>
